# Supplementary material for: Tetraethylenepentamine-Coated β Cyclodextrin Nanoparticles for Dual DNA and siRNA Delivery
Source: Pharmaceutics. 2022 Apr 23;14(5):921. doi: 10.3390/pharmaceutics14050921 (PMC9145619; doi:10.3390/pharmaceutics14050921)
Supplement: Supplementary file 1 [file pharmaceutics-14-00921-s001.zip]

Archive with 1 entries (1 files):
- pharmaceutics-1644762-supplementary.pdf
